# Supplementary material for: Photochromic radical states in 3D covalent organic frameworks with zyg topology for enhanced photocatalysis
Source: Natl Sci Rev. 2024 May 21;11(7):nwae177. doi: 10.1093/nsr/nwae177 (PMC11173181; doi:10.1093/nsr/nwae177)
Supplement: nwae177_Supplemental_Files [file nwae177_supplemental_files.zip]

Archive with 5 entries (5 files):
- M-COF.cif
- N-COF.cif
- S-COF.cif
- Supplementary Information.docx
- T-COF.cif
