# Supplementary material for: Photochromic radical states in 3D covalent organic frameworks with zyg topology for enhanced photocatalysis
Source: Natl Sci Rev. 2024 May 21;11(7):nwae177. doi: 10.1093/nsr/nwae177 (PMC11173181; doi:10.1093/nsr/nwae177)
Supplement: nwae177_Supplemental_Files [file nwae177_supplemental_files.zip › M-COF.cif]

data_M-COF
_audit_creation_date              2023-08-10
_audit_creation_method            'Materials Studio'
_symmetry_space_group_name_H-M    'P63/MCM'
_symmetry_Int_Tables_number       193
_symmetry_cell_setting            hexagonal
loop_
_symmetry_equiv_pos_as_xyz
  x,y,z
  -y,x-y,z
  -x+y,-x,z
  -x,-y,z+1/2
  y,-x+y,z+1/2
  x-y,x,z+1/2
  y,x,-z+1/2
  x-y,-y,-z+1/2
  -x,-x+y,-z+1/2
  -y,-x,-z
  -x+y,y,-z
  x,x-y,-z
  -x,-y,-z
  y,-x+y,-z
  x-y,x,-z
  x,y,-z+1/2
  -y,x-y,-z+1/2
  -x+y,-x,-z+1/2
  -y,-x,z+1/2
  -x+y,y,z+1/2
  x,x-y,z+1/2
  y,x,z
  x-y,-y,z
  -x,-x+y,z
_cell_length_a                      43.1693
_cell_length_b                      43.1693
_cell_length_c                       9.1362
_cell_angle_alpha                 90.0000
_cell_angle_beta                   90.0000
_cell_angle_gamma              120.0000
loop_
_atom_site_label
_atom_site_type_symbol
_atom_site_fract_x
_atom_site_fract_y
_atom_site_fract_z
_atom_site_U_iso_or_equiv
_atom_site_adp_type
_atom_site_occupancy
N1     N     0.17913   0.70030   0.51823   0.10000  Uiso   1.00
C1     C     0.29606   0.64803   0.50000   0.10000  Uiso   1.00
H1     H     0.26746   0.63373   0.50000   0.10000  Uiso   1.00
C2     C     0.31427   0.68573   0.50000   0.10000  Uiso   1.00
C3     C     0.29402   0.70598   0.50000   0.10000  Uiso   1.00
C4     C     0.25762   0.68927   0.54168   0.10000  Uiso   1.00
H4     H     0.24352   0.66200   0.58013   0.10000  Uiso   1.00
C5     C     0.23824   0.70733   0.53320   0.10000  Uiso   1.00
C6     C     0.25612   0.74388   0.50000   0.10000  Uiso   1.00
H6     H     0.24163   0.75837   0.50000   0.10000  Uiso   1.00
C7     C     0.19924   0.68722   0.55755   0.10000  Uiso   1.00
H7     H     0.18764   0.66092   0.60649   0.10000  Uiso   1.00
C8     C     0.14086   0.68209   0.53228   0.10000  Uiso   1.00
C9     C     0.12395   0.70253   0.54179   0.10000  Uiso   1.00
H9     H     0.13954   0.73138   0.53306   0.10000  Uiso   1.00
C10    C     0.08744   0.68618   0.57385   0.10000  Uiso   1.00
H10    H     0.07539   0.70262   0.59245   0.10000  Uiso   1.00
C11    C     0.06745   0.64909   0.59538   0.10000  Uiso   1.00
C12    C     0.08352   0.62823   0.57207   0.10000  Uiso   1.00
H12    H     0.06835   0.59954   0.58834   0.10000  Uiso   1.00
C13    C     0.11998   0.64454   0.54035   0.10000  Uiso   1.00
H13    H     0.13178   0.62777   0.52662   0.10000  Uiso   1.00
C14    C     0.03257   0.63309   0.67246   0.10000  Uiso   1.00
C15    C    -0.00000   0.61658   0.59437   0.10000  Uiso   1.00
C16    C    -0.00000   0.61671   0.42909   0.10000  Uiso   1.00
H16    H     0.02366   0.61634   0.38417   0.10000  Uiso   1.00
H17    H    -0.00000   0.64102   0.38961   0.10000  Uiso   1.00

loop_
_geom_bond_atom_site_label_1
_geom_bond_atom_site_label_2
_geom_bond_distance
_geom_bond_site_symmetry_2
_ccdc_geom_bond_type
N1     C7      1.301   .     D
N1     C8      1.437   .     S
C4     C5      1.402   .     A
C4     H4      1.079   .     S
C4     C3      1.415   .     A
C5     C7      1.475   .     S
C5     C6      1.400   .     A
C7     H7      1.082   .     S
C8     C9      1.401   .     A
C8     C13     1.409   .     A
C9     C10     1.398   .     A
C9     H9      1.083   .     S
C10    C11     1.402   .     A
C10    H10     1.083   .     S
C11    C12     1.401   .     A
C11    C14     1.483   .     S
C12    C13     1.396   .     A
C12    H12     1.083   .     S
C13    H13     1.081   .     S
C14    C15     1.411   .     A
C14    C14     1.417   16_556 A
H16    C16     1.108   .     S
C1     H1      1.069   .     S
C1     C2      1.410   .     A
C1     C2      1.410   2_665 A
C2     C1      1.410   3_565 A
C2     C3      1.514   .     S
C3     C4      1.415   10_666 A
C6     C5      1.400   10_666 A
C6     H6      1.083   .     S
C15    C14     1.411   24    A
C15    C16     1.510   .     S
C16    H16     1.108   24    S
C16    H17     1.110   .     S
