# Supplementary material for: Photochromic radical states in 3D covalent organic frameworks with zyg topology for enhanced photocatalysis
Source: Natl Sci Rev. 2024 May 21;11(7):nwae177. doi: 10.1093/nsr/nwae177 (PMC11173181; doi:10.1093/nsr/nwae177)
Supplement: nwae177_Supplemental_Files [file nwae177_supplemental_files.zip › N-COF.cif]

data_N-COF
_audit_creation_date              2023-08-26
_audit_creation_method            'Materials Studio'
_symmetry_space_group_name_H-M    'P63/MCM'
_symmetry_Int_Tables_number       193
_symmetry_cell_setting            hexagonal
loop_
_symmetry_equiv_pos_as_xyz
  x,y,z
  -y,x-y,z
  -x+y,-x,z
  -x,-y,z+1/2
  y,-x+y,z+1/2
  x-y,x,z+1/2
  y,x,-z+1/2
  x-y,-y,-z+1/2
  -x,-x+y,-z+1/2
  -y,-x,-z
  -x+y,y,-z
  x,x-y,-z
  -x,-y,-z
  y,-x+y,-z
  x-y,x,-z
  x,y,-z+1/2
  -y,x-y,-z+1/2
  -x+y,-x,-z+1/2
  -y,-x,z+1/2
  -x+y,y,z+1/2
  x,x-y,z+1/2
  y,x,z
  x-y,-y,z
  -x,-x+y,z
_cell_length_a                    47.7677
_cell_length_b                    47.7677
_cell_length_c                    9.3739
_cell_angle_alpha                 90.0000
_cell_angle_beta                  90.0000
_cell_angle_gamma                 120.0000
loop_
_atom_site_label
_atom_site_type_symbol
_atom_site_fract_x
_atom_site_fract_y
_atom_site_fract_z
_atom_site_U_iso_or_equiv
_atom_site_adp_type
_atom_site_occupancy
N1     N     0.33333   0.66667   0.50000   0.10000  Uiso   1.00
N2     N     0.16026   0.73262   0.50831   0.10000  Uiso   1.00
C1     C     0.31575   0.68425   0.50000   0.10000  Uiso   1.00
C2     C     0.28592   0.67187   0.42921   0.10000  Uiso   1.00
C3     C     0.26877   0.68846   0.43128   0.10000  Uiso   1.00
C4     C     0.28151   0.71849   0.50000   0.10000  Uiso   1.00
C5     C     0.26356   0.73644   0.50000   0.10000  Uiso   1.00
C6     C     0.22976   0.71986   0.51471   0.10000  Uiso   1.00
C7     C     0.21262   0.73659   0.51279   0.10000  Uiso   1.00
C8     C     0.22960   0.77040   0.50000   0.10000  Uiso   1.00
C9     C     0.17713   0.71840   0.52715   0.10000  Uiso   1.00
C10    C     0.12588   0.71807   0.52533   0.10000  Uiso   1.00
C11    C     0.10510   0.68436   0.53374   0.10000  Uiso   1.00
C12    C     0.07268   0.67177   0.57069   0.10000  Uiso   1.00
C13    C     0.06060   0.69257   0.59872   0.10000  Uiso   1.00
C14    C     0.08051   0.72590   0.57840   0.10000  Uiso   1.00
C15    C     0.11295   0.73852   0.54148   0.10000  Uiso   1.00
C16    C     0.02938   0.67997   0.67439   0.10000  Uiso   1.00
C17    C     0.00000   0.66595   0.59814   0.10000  Uiso   1.00
C18    C     0.00000   0.66565   0.43666   0.10000  Uiso   1.00
H2     H     0.27563   0.64909   0.37311   0.10000  Uiso   1.00
H3     H     0.24574   0.67799   0.37694   0.10000  Uiso   1.00
H6     H     0.21668   0.69385   0.52855   0.10000  Uiso   1.00
H8     H     0.21651   0.78349   0.50000   0.10000  Uiso   1.00
H9     H     0.16571   0.69328   0.55833   0.10000  Uiso   1.00
H11    H     0.11377   0.66764   0.51635   0.10000  Uiso   1.00
H12    H     0.05747   0.64595   0.58600   0.10000  Uiso   1.00
H14    H     0.07147   0.74222   0.60038   0.10000  Uiso   1.00
H15    H     0.12853   0.76446   0.53352   0.10000  Uiso   1.00
H18    H     0.02143   0.68737   0.39287   0.10000  Uiso   1.00
H19    H     0.00000   0.64367   0.39825   0.10000  Uiso   1.00
loop_
_geom_bond_atom_site_label_1
_geom_bond_atom_site_label_2
_geom_bond_distance
_geom_bond_site_symmetry_2
_ccdc_geom_bond_type
N2     C9      1.300   .     D
N2     C10     1.437   .     S
C2     C3      1.396   .     A
C2     H2      1.080   .     S
C2     C1      1.406   .     A
C3     H3      1.081   .     S
C3     C4      1.403   .     A
C6     C7      1.401   .     A
C6     H6      1.084   .     S
C6     C5      1.405   .     A
C7     C9      1.474   .     S
C7     C8      1.404   .     A
C9     H9      1.081   .     S
C10    C11     1.409   .     A
C10    C15     1.401   .     A
C11    C12     1.396   .     A
C11    H11     1.080   .     S
C12    C13     1.401   .     A
C12    H12     1.083   .     S
C13    C14     1.400   .     A
C13    C16     1.480   .     S
C14    C15     1.397   .     A
C14    H14     1.083   .     S
C15    H15     1.083   .     S
C16    C17     1.410   .     A
C16    C16     1.418   16_556 A
H18    C18     1.109   .     S
N1     C1      1.455   .     S
N1     C1      1.455   2_665 S
N1     C1      1.455   3_565 S
C1     C2      1.406   10_666 A
C4     C3      1.403   10_666 A
C4     C5      1.485   .     S
C5     C6      1.405   10_666 A
C8     C7      1.404   10_666 A
C8     H8      1.083   .     S
C17    C16     1.410   24    A
C17    C18     1.514   .     S
C18    H18     1.109   24    S
C18    H19     1.110   .     S
