# Supplementary material for: Photochromic radical states in 3D covalent organic frameworks with zyg topology for enhanced photocatalysis
Source: Natl Sci Rev. 2024 May 21;11(7):nwae177. doi: 10.1093/nsr/nwae177 (PMC11173181; doi:10.1093/nsr/nwae177)
Supplement: nwae177_Supplemental_Files [file nwae177_supplemental_files.zip › S-COF.cif]

data_S-COF
_audit_creation_date              2023-08-26
_audit_creation_method            'Materials Studio'
_symmetry_space_group_name_H-M    'P63/MCM'
_symmetry_Int_Tables_number       193
_symmetry_cell_setting            hexagonal
loop_
_symmetry_equiv_pos_as_xyz
  x,y,z
  -y,x-y,z
  -x+y,-x,z
  -x,-y,z+1/2
  y,-x+y,z+1/2
  x-y,x,z+1/2
  y,x,-z+1/2
  x-y,-y,-z+1/2
  -x,-x+y,-z+1/2
  -y,-x,-z
  -x+y,y,-z
  x,x-y,-z
  -x,-y,-z
  y,-x+y,-z
  x-y,x,-z
  x,y,-z+1/2
  -y,x-y,-z+1/2
  -x+y,-x,-z+1/2
  -y,-x,z+1/2
  -x+y,y,z+1/2
  x,x-y,z+1/2
  y,x,z
  x-y,-y,z
  -x,-x+y,z
_cell_length_a                    48.1887
_cell_length_b                    48.1887
_cell_length_c                    9.0020
_cell_angle_alpha                 90.0000
_cell_angle_beta                  90.0000
_cell_angle_gamma                 120.0000
loop_
_atom_site_label
_atom_site_type_symbol
_atom_site_fract_x
_atom_site_fract_y
_atom_site_fract_z
_atom_site_U_iso_or_equiv
_atom_site_adp_type
_atom_site_occupancy
N1     N     0.33333   0.66667   0.50000   0.10000  Uiso   1.00
N2     N     0.16007   0.73277   0.51341   0.10000  Uiso   1.00
S1     S     0.25449   0.62725   0.50000   0.10000  Uiso   0.3333
C1     C     0.31557   0.68443   0.50000   0.10000  Uiso   1.00
C2     C     0.28157   0.66896   0.49103   0.10000  Uiso   1.00
C3     C     0.26518   0.68613   0.48223   0.10000  Uiso   1.00
C4     C     0.28078   0.71922   0.50000   0.10000  Uiso   1.00
C5     C     0.26275   0.73725   0.50000   0.10000  Uiso   1.00
C6     C     0.22977   0.72172   0.53463   0.10000  Uiso   1.00
C7     C     0.21255   0.73806   0.52773   0.10000  Uiso   1.00
C8     C     0.22890   0.77110   0.50000   0.10000  Uiso   1.00
C9     C     0.17750   0.72012   0.54901   0.10000  Uiso   1.00
C10    C     0.12584   0.71740   0.52755   0.10000  Uiso   1.00
C11    C     0.10616   0.68386   0.53587   0.10000  Uiso   1.00
C12    C     0.07359   0.67028   0.56847   0.10000  Uiso   1.00
C13    C     0.06031   0.68996   0.59288   0.10000  Uiso   1.00
C14    C     0.07922   0.72311   0.57123   0.10000  Uiso   1.00
C15    C     0.11178   0.73669   0.53795   0.10000  Uiso   1.00
C16    C     0.02919   0.67673   0.67145   0.10000  Uiso   1.00
C17    C    -0.00000   0.66281   0.59264   0.10000  Uiso   1.00
C18    C    -0.00000   0.66285   0.42569   0.10000  Uiso   1.00
H2      H     0.26761   0.64165   0.49118   0.00000  Uiso   0.6667
H3     H     0.23829   0.67296   0.45992   0.10000  Uiso   1.00
H6     H     0.21715   0.69542   0.56869   0.10000  Uiso   1.00
H8     H     0.21592   0.78408   0.50000   0.10000  Uiso   1.00
H9     H     0.16572   0.69489   0.59730   0.10000  Uiso   1.00
H11    H     0.11682   0.66772   0.51599   0.10000  Uiso   1.00
H12    H     0.05773   0.64313   0.57527   0.10000  Uiso   1.00
H14    H     0.06804   0.73903   0.58077   0.10000  Uiso   1.00
H15    H     0.12691   0.76364   0.51924   0.10000  Uiso   1.00
H18    H     0.02126   0.68454   0.38154   0.10000  Uiso   1.00
H19    H    -0.00000   0.64110   0.38525   0.10000  Uiso   1.00
loop_
_geom_bond_atom_site_label_1
_geom_bond_atom_site_label_2
_geom_bond_distance
_geom_bond_site_symmetry_2
_ccdc_geom_bond_type
N2     C9      1.300   .     D
N2     C10     1.437   .     S
C2     C3      1.403   .     A
C2     C1      1.423   .     A
C2     H2       1.140   .     S
C2     S1      1.768   .     S
C3     H3      1.140   .     S
C3     C4      1.391   .     A
C6     C7      1.402   .     A
C6     H6      1.140   .     S
C6     C5      1.412   .     A
C7     C9      1.476   .     S
C7     C8      1.401   .     A
C9     H9      1.140   .     S
C10    C11     1.409   .     A
C10    C15     1.401   .     A
C11    C12     1.397   .     A
C11    H11     1.140   .     S
C12    C13     1.401   .     A
C12    H12     1.140   .     S
C13    C14     1.402   .     A
C13    C16     1.483   .     S
C14    C15     1.398   .     A
C14    H14     1.140   .     S
C15    H15     1.140   .     S
C16    C17     1.410   .     A
C16    C16     1.414   16_556 A
H18    C18     1.109   .     S
S1     C2      1.768   12_566 S
N1     C1      1.483   .     S
N1     C1      1.483   2_665 S
N1     C1      1.483   3_565 S
C1     C2      1.423   10_666 A
C4     C3      1.391   10_666 A
C4     C5      1.505   .     S
C5     C6      1.412   10_666 A
C8     C7      1.401   10_666 A
C8     H8      1.083   .     S
C17    C16     1.410   24    A
C17    C18     1.503   .     S
C18    H18     1.109   24    S
C18    H19     1.109   .     S
