# Supplementary material for: Photochromic radical states in 3D covalent organic frameworks with zyg topology for enhanced photocatalysis
Source: Natl Sci Rev. 2024 May 21;11(7):nwae177. doi: 10.1093/nsr/nwae177 (PMC11173181; doi:10.1093/nsr/nwae177)
Supplement: nwae177_Supplemental_Files [file nwae177_supplemental_files.zip › T-COF.cif]

data_T-COF
_audit_creation_date              2023-08-09
_audit_creation_method            'Materials Studio'
_symmetry_space_group_name_H-M    'P63/MCM'
_symmetry_Int_Tables_number       193
_symmetry_cell_setting            hexagonal
loop_
_symmetry_equiv_pos_as_xyz
  x,y,z
  -y,x-y,z
  -x+y,-x,z
  -x,-y,z+1/2
  y,-x+y,z+1/2
  x-y,x,z+1/2
  y,x,-z+1/2
  x-y,-y,-z+1/2
  -x,-x+y,-z+1/2
  -y,-x,-z
  -x+y,y,-z
  x,x-y,-z
  -x,-y,-z
  y,-x+y,-z
  x-y,x,-z
  x,y,-z+1/2
  -y,x-y,-z+1/2
  -x+y,-x,-z+1/2
  -y,-x,z+1/2
  -x+y,y,z+1/2
  x,x-y,z+1/2
  y,x,z
  x-y,-y,z
  -x,-x+y,z
_cell_length_a                    50.5493
_cell_length_b                    50.5493
_cell_length_c                    9.1344
_cell_angle_alpha                 90.0000
_cell_angle_beta                  90.0000
_cell_angle_gamma                 120.0000
loop_
_atom_site_label
_atom_site_type_symbol
_atom_site_fract_x
_atom_site_fract_y
_atom_site_fract_z
_atom_site_U_iso_or_equiv
_atom_site_adp_type
_atom_site_occupancy
N1     N     0.15244   0.74483   0.00830   0.10000  Uiso   1.00
C1     C     0.30144   0.65072   0.00000   0.10000  Uiso   1.00
H1     H     0.27680   0.63840   0.00000   0.10000  Uiso   1.00
C2     C     0.31714   0.68286   0.00000   0.10000  Uiso   1.00
C3     C     0.30002   0.69998   0.00000   0.10000  Uiso   1.00
C4     C     0.31264   0.72916   0.06405   0.10000  Uiso   1.00
H4     H     0.33462   0.73965   0.11769   0.10000  Uiso   1.00
C5     C     0.29676   0.74518   0.06317   0.10000  Uiso   1.00
H5     H     0.30714   0.76741   0.11481   0.10000  Uiso   1.00
C6     C     0.26760   0.73240   0.00000   0.10000  Uiso   1.00
C7     C     0.25060   0.74940   0.00000   0.10000  Uiso   1.00
C8     C     0.21877   0.73389   0.01988   0.10000  Uiso   1.00
H8     H     0.20651   0.70944   0.03779   0.10000  Uiso   1.00
C9     C     0.20252   0.74967   0.01732   0.10000  Uiso   1.00
C10    C     0.21845   0.78155   0.00000   0.10000  Uiso   1.00
H10    H     0.20608   0.79392   0.00000   0.10000  Uiso   1.00
C11    C     0.16903   0.73233   0.03491   0.10000  Uiso   1.00
H11    H     0.15871   0.70901   0.07329   0.10000  Uiso   1.00
C12    C     0.11981   0.73006   0.02437   0.10000  Uiso   1.00
C13    C     0.10113   0.69805   0.03233   0.10000  Uiso   1.00
H13    H     0.11027   0.68300   0.01532   0.10000  Uiso   1.00
C14    C     0.07027   0.68501   0.06829   0.10000  Uiso   1.00
H14    H     0.05669   0.66053   0.08394   0.10000  Uiso   1.00
C15    C     0.05756   0.70363   0.09517   0.10000  Uiso   1.00
C16    C     0.07540   0.73526   0.07425   0.10000  Uiso   1.00
H16    H     0.06589   0.74991   0.09546   0.10000  Uiso   1.00
C17    C     0.10635   0.74834   0.03869   0.10000  Uiso   1.00
H17    H     0.12028   0.77295   0.03064   0.10000  Uiso   1.00
C18    C     0.02783   0.69056   0.17247   0.10000  Uiso   1.00
C19    C    -0.00000   0.67656   0.09438   0.10000  Uiso   1.00
C20    C    -0.00000   0.67684  -0.07099   0.10000  Uiso   1.00
H20    H     0.02019   0.67657  -0.11640   0.10000  Uiso   1.00
H21    H    -0.00000   0.69764  -0.10981   0.10000  Uiso   1.00
loop_
_geom_bond_atom_site_label_1
_geom_bond_atom_site_label_2
_geom_bond_distance
_geom_bond_site_symmetry_2
_ccdc_geom_bond_type
N1     C11     1.301   .     D
N1     C12     1.438   .     S
C4     H4      1.080   .     S
C4     C5      1.397   .     A
C4     C3      1.409   .     A
C5     H5      1.082   .     S
C5     C6      1.404   .     A
C8     H8      1.083   .     S
C8     C9      1.402   .     A
C8     C7      1.405   .     A
C9     C11     1.475   .     S
C9     C10     1.405   .     A
C11    H11     1.082   .     S
C12    C13     1.410   .     A
C12    C17     1.401   .     A
C13    H13     1.081   .     S
C13    C14     1.396   .     A
C14    H14     1.083   .     S
C14    C15     1.401   .     A
C15    C16     1.402   .     A
C15    C18     1.483   .     S
C16    H16     1.083   .     S
C16    C17     1.399   .     A
C17    H17     1.083   .     S
C18    C19     1.412   .     A
C18    C18     1.416   16    A
H20    C20     1.108   .     S
C1     H1      1.079   .     S
C1     C2      1.407   .     A
C1     C2      1.407   2_665 A
C2     C1      1.407   3_565 A
C2     C3      1.499   .     S
C3     C4      1.409   10_665 A
C6     C5      1.404   10_665 A
C6     C7      1.488   .     S
C7     C8      1.405   10_665 A
C10    C9      1.405   10_665 A
C10    H10     1.083   .     S
C19    C18     1.412   24    A
C19    C20     1.511   .     S
C20    H20     1.108   24    S
C20    H21     1.110   .     S
